# Supplementary material for: Shared Genetics of Multiple System Atrophy and Inflammatory Bowel Disease
Source: Mov Disord. Author manuscript; Available in PMC 2022 Apr 6. (PMC8985479; doi:10.1002/mds.28338)
Supplement: Tables [file NIHMS1789384-supplement-Tables.xlsx]

## Sheet: index
Supplementary Tables
1	Distinct genomic loci shared between MSA and IBD/CD at conjFDR<0.05.
2	Tissues/cell types with enriched heritability in MSA identified with LDSC-SEG analysis.
3	FUMA gene set enrichment analysis.
4	DEPICT gene set enrichment analysis for lead variants shared between MSA and CD or/and IBD at conjFDR<0.35
5	Significance of deregulation of gene expression between wild-type and MSA mice
6	LD-independent (r2<0.6) variants shared between MSA and CD or/and IBD at conjFDR<0.35.
7	Significant eQTL functionality of lead variants of loci shared between MSA and IBD/CD.
8	SKAT test p-values in MSA, CD and IBD cohorts for candidate genes identified in conjFDR (Table 1) and eQTL (Supplementary Table 7) analyses.

## Sheet: 1
Supplementary Table 1. Distinct genomic loci shared between MSA and IBD/CD at conjFDR<0.05. "locus start/end (bp)" denote the associated region on the chromosome surrounding the lead SNP containing 1 or more variants in LD (r2>0.6, based on 503 individuals of Europian ethnicity from 1000 Genomes phase 3 data) with the lead variant, regions separated with less than 250 kb were merged. "Shared with…
locus number	chr region	locus start (bp)	locus end (bp)	lead snp	lead snp position (bp)	effect/other allele	shared with	conjFDR of MSA with		genes within 100 kb	ENSG	distance to gene (bp)	location relative to gene	p-value in original GWAS			effect size in original GWAS			CADD	RDB	minChrState	commonChrState	GWS variant within 1Mb
								CD	IBD					MSA	CD	IBD	MSA	CD	IBD					CD	IBD	UC	RA	MS	CeD	T1D
1	1q31.3	197785420	197827444	rs12740041	197814607	C/T	CD, IBD	0.0272573	0.0280023	C1orf53	ENSG00000203724	57170	upstream	3.677e-05	4.775e-07	9.946e-08	-0.284	0.0974	0.0802	2.927	3a	14	15	yes	yes	no	no	no	no	no
										LHX9	ENSG00000143355	67014	upstream
										DENND1B	ENSG00000213047	70152	upstream
2	5p13.1	40861861	40914326	rs4957144	40914326	C/A	CD, IBD	0.023665	0.0243598	C7	ENSG00000112936	0	intronic	3.139e-05	2.898e-09	2.557e-07	0.282	-0.0959	-0.0646	14.2	5	1	15	yes	yes	yes	no	yes	no	no
										CARD6	ENSG00000132357	54051	downstream
										RPL37	ENSG00000145592	78889	upstream
										MROH2B	ENSG00000171495	83798	downstream
3	20p13	1033414	1033414	rs116843836	1033414	C/T	CD	0.0196458	0.0941856	RSPO4	ENSG00000101282	50507	upstream	2.459e-05	5.397e-05	0.0002959	-0.875	-0.2078	-0.1464	2.042	6	5	15	no	no	no	no	no	no	no
										PSMF1	ENSG00000125818	60492	upstream

## Sheet: 2
Supplementary Tablle 2. Tissues/cell types with enriched heritability in MSA identified with LDSC-SEG analysis. All auxiliary data (annotation categories, annotation LD scores, allele frequencies, tissue classification etc.) and protocol of the analysis procedure are taken from the original LDSC-SEG publication (https://doi.org/10.1038/s41588-018-0081-4). FDR is calulated using Benjamini/Hochberg…
Tissue/Cell Type	LD Score Regression coefficient	Std Error of the Coefficient	P-value of the Coefficient	Tissue/Cell Type Category	-log10(p-value)	FDR
Fetal_Intestine_Large__H3K36me3	1.17616e-06	3.45275e-07	0.00032909	Digestive	3.48269	0.160925
Rectal_Mucosa_Donor_31__H3K36me3	1.37607e-06	4.66709e-07	0.00159682	Digestive	2.79675	0.317985
Primary_hematopoietic_stem_cells__H3K4me3	5.78342e-06	2.01624e-06	0.00206268	Blood/Immune	2.68557	0.317985
Rectal_Mucosa_Donor_29__H3K36me3	1.52093e-06	5.44309e-07	0.0026011	Digestive	2.58484	0.317985
Sigmoid_Colon__H3K36me3	1.63732e-06	6.23425e-07	0.00431565	Digestive	2.36495	0.42207
preB.FrD.BM	1.42377e-07	5.43849e-08	0.00442297	B	2.35429	0.967757
Fetal_Intestine_Small__H3K36me3	6.14725e-07	2.41207e-07	0.00540884	Digestive	2.2669	0.440821
Colonic_Mucosa__H3K36me3	1.80642e-06	7.68962e-07	0.00940777	Digestive	2.02651	0.6572
A05.360.444.Genitalia..Male	9.85417e-08	4.25488e-08	0.0102799	Other	1.98801	0.956283
NKT.4-.Lv	1.18815e-07	5.28662e-08	0.0123048	NK	1.90992	0.967757
Placenta_Amnion__H3K4me1	9.98241e-07	4.55445e-07	0.0141973	Other	1.84779	0.793269
Primary_hematopoietic_stem_cells_G-CSF-mobilized_Female__H3K4me3	2.97064e-06	1.39574e-06	0.0166536	Blood/Immune	1.77849	0.793269
Esoph-Mucosa_ENTEX__H3K36me3	1.23841e-06	5.91686e-07	0.018174	Digestive	1.74055	0.793269
Colon-TV_ENTEX__H3K4me1	1.79776e-06	8.6315e-07	0.0186352	Digestive	1.72967	0.793269
A10.336.707.Prostate	8.66245e-08	4.19078e-08	0.0193658	Endocrine	1.71297	0.956283
proB.FrA.BM	8.54776e-08	4.22712e-08	0.0215816	B	1.66592	0.967757
A05.810.453.324.Kidney.Cortex	8.50885e-08	4.29105e-08	0.0236876	Other	1.62548	0.956283
Fetal_Lung__H3K36me3	9.10437e-07	4.65459e-07	0.0252326	Other	1.59804	0.793269
Foreskin_Fibroblast_Primary_Cells_skin01__DNase	1.68515e-06	8.69382e-07	0.0262912	Musculoskeletal/Connective	1.58019	0.793269
Psoas_Muscle__H3K4me3	3.36034e-06	1.73797e-06	0.0265884	Musculoskeletal/Connective	1.57531	0.793269
A11.329.830.Stromal.Cells	9.52302e-08	4.92791e-08	0.026651	Musculoskeletal/Connective	1.57429	0.956283
Foreskin_Fibroblast_Primary_Cells_skin02__DNase	1.76733e-06	9.17646e-07	0.0270562	Musculoskeletal/Connective	1.56773	0.793269
Fetal_Stomach__H3K36me3	5.89118e-07	3.06982e-07	0.0274882	Digestive	1.56085	0.793269
Foreskin_Keratinocyte_Primary_Cells_skin03__H3K27ac	8.87037e-07	4.62565e-07	0.0275779	Other	1.55944	0.793269
GN.Arth.BM	9.94517e-08	5.31627e-08	0.0306931	Myeloid	1.51296	0.967757
Duodenum_Mucosa__H3K36me3	9.03453e-07	4.85585e-07	0.0314043	Digestive	1.50301	0.825091
Rectal_Mucosa_Donor_29__H3K9ac	1.94869e-06	1.05257e-06	0.0320588	Digestive	1.49405	0.825091
NKT.4+.Lv	8.67468e-08	4.81165e-08	0.035706	NK	1.44726	0.967757
GN.Thio.PC	8.38147e-08	4.86885e-08	0.042585	Myeloid	1.37074	0.967757
NHEK-Epidermal_Keratinocyte_Primary_Cells__H3K27ac	6.83615e-07	3.98691e-07	0.0432047	Other	1.36447	0.902311
NKT.4-.Sp	8.9419e-08	5.22533e-08	0.0435165	NK	1.36135	0.967757
GN.Bl	9.19114e-08	5.37685e-08	0.0436891	Myeloid	1.35963	0.967757
Placenta_Amnion__H3K36me3	8.34889e-07	4.90449e-07	0.0443502	Other	1.3531	0.902311
preT.ETP-2A.Th	8.20724e-08	4.87748e-08	0.0462186	T	1.33518	0.967757
Cervix_Ectocervix	7.26613e-08	4.34934e-08	0.0473975	Other	1.32424	0.956283
Stomach_Mucosa__H3K36me3	1.87394e-06	1.12613e-06	0.0480505	Digestive	1.3183	0.902311
DC.IIhilang+103-11b+.SLN	7.51855e-08	4.5342e-08	0.0486402	Myeloid	1.313	0.967757
DC.IIhilang+103+11blo.SLN	8.19581e-08	4.97036e-08	0.0495803	Myeloid	1.30469	0.967757

## Sheet: 3
Supplementary Table 3. FUMA gene set enrichment analysis of candidate genes identified in conjFDR (conjFDR<0.05) and eQTL analyses. Only gene sets from Gene Onthology were used in this analysis. Results surviving multiple testing correction with FDR < 0.05 are shown. Columns: GeneSet - name of the GO gene set, N - total number of genes in the GeneSet, n - number of quarried genes in the GeneSet, …
GeneSet	N	n	p-value	adjusted p	genes
GO_ACTIVATION_OF_IMMUNE_RESPONSE	406	3	3.59e-06	0.00591	DENND1B, PSMF1, C7
GO_T_CELL_RECEPTOR_SIGNALING_PATHWAY	131	2	6.09e-06	0.00591	DENND1B, PSMF1
GO_LYMPHOCYTE_MEDIATED_IMMUNITY	133	2	6.37e-06	0.00591	DENND1B, C7
GO_ADAPTIVE_IMMUNE_RESPONSE_BASED_ON_SOMATIC_RECOMBINATION_OF_IMMUNE_RECEPTORS_BUILT_FROM_IMMUNOGLOBULIN_SUPERFAMILY_DOMAINS	141	2	7.59e-06	0.00591	DENND1B, C7
GO_POSITIVE_REGULATION_OF_WNT_SIGNALING_PATHWAY	150	2	9.14e-06	0.00591	RSPO4, PSMF1
GO_POSITIVE_REGULATION_OF_IMMUNE_RESPONSE	535	3	1.07e-05	0.00591	DENND1B, PSMF1, C7
GO_LEUKOCYTE_MEDIATED_IMMUNITY	175	2	1.45e-05	0.00636	DENND1B, C7
GO_ANTIGEN_RECEPTOR_MEDIATED_SIGNALING_PATHWAY	180	2	1.58e-05	0.00636	DENND1B, PSMF1
GO_ADAPTIVE_IMMUNE_RESPONSE	272	2	5.4e-05	0.0143	DENND1B, C7
GO_REGULATION_OF_IMMUNE_RESPONSE	813	3	5.49e-05	0.0143	DENND1B, PSMF1, C7
GO_POSITIVE_REGULATION_OF_IMMUNE_SYSTEM_PROCESS	827	3	5.87e-05	0.0145	DENND1B, PSMF1, C7
GO_IMMUNE_RESPONSE_REGULATING_CELL_SURFACE_RECEPTOR_SIGNALING_PATHWAY	304	2	7.51e-05	0.0163	DENND1B, PSMF1
GO_REGULATION_OF_WNT_SIGNALING_PATHWAY	307	2	7.73e-05	0.0163	RSPO4, PSMF1
GO_POSITIVE_REGULATION_OF_RESPONSE_TO_STIMULUS	1884	4	9.15e-05	0.0185	DENND1B, RSPO4, PSMF1, C7
GO_WNT_SIGNALING_PATHWAY	347	2	0.000111	0.0214	RSPO4, PSMF1
GO_IMMUNE_EFFECTOR_PROCESS	471	2	0.000273	0.0337	DENND1B, C7
GO_REGULATION_OF_IMMUNE_SYSTEM_PROCESS	1352	3	0.000391	0.041	DENND1B, PSMF1, C7

## Sheet: 4
Supplementary Table 4. DEPICT gene set enrichment analysis for lead variants shared between MSA and CD or/and IBD at conjFDR<0.35 (shown in Table 3). 14462 gene sets analysed in total. Only nominally significant (p-value<0.01) gene sets sorted by p-value (more significant first) are presented in the table. Gene Set: ID of the gene set (pathway) Description: brief description of the gene set (as p…
Gene Set	Description	P
ENSG00000164171	ITGA2 subnetwork	5.55099e-07
GO:0048846	axon extension involved in axon guidance	1.00284e-05
ENSG00000145781	COMMD10 subnetwork	3.95956e-05
ENSG00000077943	ITGA8 subnetwork	4.02263e-05
GO:0048841	regulation of axon extension involved in axon guidance	8.92736e-05
MP:0001711	abnormal placenta morphology	0.000113589
MP:0001176	abnormal lung development	0.000165704
GO:0046982	protein heterodimerization activity	0.000249216
MP:0004892	increased adiponectin level	0.000341424
MP:0001915	intracranial hemorrhage	0.000341426
MP:0002270	abnormal pulmonary alveolus morphology	0.000388258
GO:0050919	negative chemotaxis	0.000449024
MP:0004756	abnormal proximal convoluted tubule morphology	0.000536751
GO:0001952	regulation of cell-matrix adhesion	0.000543085
GO:0071495	cellular response to endogenous stimulus	0.000619093
MP:0001824	abnormal thymus involution	0.000673853
MP:0001656	focal hepatic necrosis	0.000962664
ENSG00000025434	NR1H3 subnetwork	0.00106692
ENSG00000066117	SMARCD1 subnetwork	0.00107432
GO:0031032	actomyosin structure organization	0.00109665
MP:0004251	failure of heart looping	0.00110708
MP:0010420	muscular ventricular septal defect	0.00112833
ENSG00000006468	ETV1 subnetwork	0.00115399
ENSG00000100302	RASD2 subnetwork	0.0012882
MP:0002110	abnormal digit morphology	0.00128968
ENSG00000117877	CD3EAP subnetwork	0.00132914
GO:0003018	vascular process in circulatory system	0.0013749
MP:0001129	impaired ovarian folliculogenesis	0.00145028
GO:0030324	lung development	0.00147266
ENSG00000139626	ITGB7 subnetwork	0.00150672
GO:0090101	negative regulation of transmembrane receptor protein serine/threonine kinase signaling pathway	0.00152388
GO:0043548	phosphatidylinositol 3-kinase binding	0.00153345
MP:0002837	dystrophic cardiac calcinosis	0.0015622
MP:0010856	dilated respiratory conducting tubes	0.00168474
MP:0011099	complete lethality throughout fetal growth and development	0.00168728
GO:0051130	positive regulation of cellular component organization	0.00170557
MP:0004986	abnormal osteoblast morphology	0.00171522
GO:0060541	respiratory system development	0.00196598
GO:0048738	cardiac muscle tissue development	0.0019679
ENSG00000168374	ARF4 subnetwork	0.00206119
GO:0010563	negative regulation of phosphorus metabolic process	0.0022016
GO:0045936	negative regulation of phosphate metabolic process	0.0022016
GO:0030323	respiratory tube development	0.00220669
GO:0014065	phosphatidylinositol 3-kinase cascade	0.00221068
GO:0003208	cardiac ventricle morphogenesis	0.00228602
REACTOME_PI3KAKT_ACTIVATION	REACTOME_PI3KAKT_ACTIVATION	0.00229957
ENSG00000131238	PPT1 subnetwork	0.00235708
GO:0030512	negative regulation of transforming growth factor beta receptor signaling pathway	0.00236667
GO:0042311	vasodilation	0.00237387
MP:0002192	hydrops fetalis	0.00242062
ENSG00000054796	SPO11 subnetwork	0.0025972
ENSG00000135424	ITGA7 subnetwork	0.00263374
MP:0000601	small liver	0.00265354
GO:0055001	muscle cell development	0.00271237
GO:0035295	tube development	0.00271626
GO:0051146	striated muscle cell differentiation	0.00277142
MP:0005293	impaired glucose tolerance	0.00281989
ENSG00000197785	ATAD3A subnetwork	0.00302665
GO:0042326	negative regulation of phosphorylation	0.00308227
ENSG00000183395	PMCH subnetwork	0.00311465
ENSG00000137878	GCOM1 subnetwork	0.00318024
REACTOME_NOTCH:HLH_TRANSCRIPTION_PATHWAY	REACTOME_NOTCH:HLH_TRANSCRIPTION_PATHWAY	0.00319172
REACTOME_NICD_TRAFFICS_TO_NUCLEUS	REACTOME_NICD_TRAFFICS_TO_NUCLEUS	0.00319172
GO:0048521	negative regulation of behavior	0.00322607
MP:0003949	abnormal circulating lipid level	0.00331615
ENSG00000006451	RALA subnetwork	0.00333993
GO:0046320	regulation of fatty acid oxidation	0.0034209
MP:0001554	increased circulating free fatty acid level	0.00345088
ENSG00000145741	BTF3 subnetwork	0.00345211
ENSG00000170608	FOXA3 subnetwork	0.00351075
ENSG00000197321	SVIL subnetwork	0.00352478
GO:0003231	cardiac ventricle development	0.00358356
ENSG00000174989	FBXW8 subnetwork	0.00358432
GO:0021889	olfactory bulb interneuron differentiation	0.00360161
GO:0001933	negative regulation of protein phosphorylation	0.00366808
MP:0002084	abnormal developmental patterning	0.00374494
MP:0001071	abnormal facial nerve morphology	0.00375899
GO:0048286	lung alveolus development	0.0037945
MP:0000607	abnormal hepatocyte morphology	0.00398614
ENSG00000100490	CDKL1 subnetwork	0.0039906
GO:0001558	regulation of cell growth	0.00408522
GO:0007440	foregut morphogenesis	0.00410259
GO:0090066	regulation of anatomical structure size	0.00412797
ENSG00000100726	TELO2 subnetwork	0.00429242
GO:0001786	phosphatidylserine binding	0.00442127
GO:0055006	cardiac cell development	0.00456417
GO:0055013	cardiac muscle cell development	0.00456417
GO:0048017	inositol lipid-mediated signaling	0.00457759
GO:0048015	phosphatidylinositol-mediated signaling	0.00457759
ENSG00000085063	CD59 subnetwork	0.00484531
ENSG00000161021	MAML1 subnetwork	0.00492483
ENSG00000093167	LRRFIP2 subnetwork	0.00499497
MP:0001759	increased urine glucose level	0.00499527
ENSG00000138180	CEP55 subnetwork	0.00500669
MP:0004522	abnormal orientation of cochlear hair cell stereociliary bundles	0.00501642
ENSG00000117528	ABCD3 subnetwork	0.00505559
GO:0035051	cardiac cell differentiation	0.00514847
KEGG_DILATED_CARDIOMYOPATHY	KEGG_DILATED_CARDIOMYOPATHY	0.00516443
GO:0030239	myofibril assembly	0.00539576
KEGG_PROGESTERONE_MEDIATED_OOCYTE_MATURATION	KEGG_PROGESTERONE_MEDIATED_OOCYTE_MATURATION	0.00543803
ENSG00000005189	ENSG00000005189 subnetwork	0.0056819
REACTOME_SIGNALING_BY_PDGF	REACTOME_SIGNALING_BY_PDGF	0.00576525
ENSG00000070831	CDC42 subnetwork	0.00588896
ENSG00000166086	JAM3 subnetwork	0.00589332
ENSG00000005469	CROT subnetwork	0.00607054
ENSG00000023734	STRAP subnetwork	0.00614586
ENSG00000117601	SERPINC1 subnetwork	0.00616546
ENSG00000196923	PDLIM7 subnetwork	0.00631238
MP:0002962	increased urine protein level	0.00644319
GO:0050922	negative regulation of chemotaxis	0.00646049
MP:0001739	abnormal adrenal gland secretion	0.00667725
ENSG00000171681	ATF7IP subnetwork	0.00673602
GO:0005796	Golgi lumen	0.00681569
MP:0002189	abnormal myocardial trabeculae morphology	0.00683178
ENSG00000151694	ADAM17 subnetwork	0.00689465
ENSG00000148400	NOTCH1 subnetwork	0.0068983
REACTOME_ORGANIC_CATIONANIONZWITTERION_TRANSPORT	REACTOME_ORGANIC_CATIONANIONZWITTERION_TRANSPORT	0.00690686
ENSG00000107242	PIP5K1B subnetwork	0.00691304
GO:0051592	response to calcium ion	0.00691393
MP:0001718	abnormal visceral yolk sac morphology	0.007026
MP:0000523	cortical renal glomerulopathies	0.00707418
ENSG00000107223	EDF1 subnetwork	0.0071675
REACTOME_INTEGRIN_CELL_SURFACE_INTERACTIONS	REACTOME_INTEGRIN_CELL_SURFACE_INTERACTIONS	0.00720175
ENSG00000133961	NUMB subnetwork	0.00725952
GO:0003205	cardiac chamber development	0.00726697
ENSG00000168530	MYL1 subnetwork	0.00733702
ENSG00000178952	TUFM subnetwork	0.00742824
MP:0000828	abnormal fourth ventricle morphology	0.00748436
MP:0008294	abnormal zona fasciculata morphology	0.00749158
ENSG00000164118	CEP44 subnetwork	0.00762774
ENSG00000112531	QKI subnetwork	0.00765286
ENSG00000009413	REV3L subnetwork	0.00765547
MP:0004423	abnormal squamosal bone morphology	0.00771506
MP:0009757	impaired behavioral response to morphine	0.00787618
MP:0002135	abnormal kidney morphology	0.00788859
ENSG00000196782	MAML3 subnetwork	0.00789822
GO:0003013	circulatory system process	0.00796405
ENSG00000122367	LDB3 subnetwork	0.00797364
ENSG00000106070	GRB10 subnetwork	0.00798472
REACTOME_DEVELOPMENTAL_BIOLOGY	REACTOME_DEVELOPMENTAL_BIOLOGY	0.00824186
GO:0002009	morphogenesis of an epithelium	0.00824336
MP:0008056	abnormal retinal ganglion cell morphology	0.00824337
GO:0017015	regulation of transforming growth factor beta receptor signaling pathway	0.0085411
GO:0055002	striated muscle cell development	0.00860666
ENSG00000129152	MYOD1 subnetwork	0.00860748
MP:0003645	increased pancreatic beta cell number	0.00885067
GO:0016049	cell growth	0.00890609
KEGG_RENAL_CELL_CARCINOMA	KEGG_RENAL_CELL_CARCINOMA	0.00891826
GO:0001945	lymph vessel development	0.00918514
GO:0003206	cardiac chamber morphogenesis	0.00920178
GO:0008015	blood circulation	0.00928623
GO:0022029	telencephalon cell migration	0.00933379
GO:0048368	lateral mesoderm development	0.00937933
MP:0002190	disorganized myocardium	0.0094698
REACTOME_SIGNALING_BY_NOTCH	REACTOME_SIGNALING_BY_NOTCH	0.00955136
ENSG00000120658	ENOX1 subnetwork	0.00962864
MP:0000521	abnormal kidney cortex morphology	0.00966281
MP:0003717	pallor	0.00973811
GO:0030496	midbody	0.009794
MP:0010403	atrial septal defect	0.0098638
MP:0005319	abnormal enzyme/ coenzyme level	0.00986616

## Sheet: 5
Supplementary Table 5. Significance of deregulation of gene expression between wild-type and MSA mice for candidate genes identified in conjFDR (conjFDR<0.05) and eQTL analyses. Genes surviving Binferroni-Dunn correction with 0.05 threshold are marked with bold.
Gene	Nominal P	Bonferroni-Dunn corrected P
Mroh2b	0.0036	0.03258
C7	0.0046	0.04111
Ttc33	0.0063	0.056898
Rpl37	0.0068	0.061436
Psmf1	0.0331	0.2978
Rspo4	0.0408	0.3673
Lhx9	0.1236	> 0,9999
denn1b	0.4998	> 0,9999
Card6	0.5509	> 0,9999

## Sheet: 6
Supplementary Table 6. LD-independent (r2<0.6) variants shared between MSA and CD or/and IBD at conjFDR<0.35. "Shared with" shows phenotypes (CD and/or IBD) with conjFDR<0.35 in conj FDR analysis with MSA, if two phenotypes are indicated, then the one giving higher significance (lower conjFDR) comes first. "Min conjFDR" shows conjFDR value for the first phenotype indicated in "shared with" column…
snp	chromosome	positinon (bp)	effect/other allele	shared with	min conjFDR	concordant effect	effect size in original GWAS			p-value in original GWAS
							MSA	CD	IBD	MSA	CD	IBD
rs763181	1p36.22	9336772	A/G	CD,IBD	0.176245	1	0.0934217	0.0703	0.043	0.0003839	2.021e-05	0.0007954
rs4908832	1p36.22	9338959	T/C	CD,IBD	0.148199	1	0.0941216	0.0678	0.0414	0.0002971	6.093e-05	0.001607
rs6669582	1p31.3	67730055	A/G	CD,IBD	0.15151	0	-0.0872467	0.2988	0.2237	0.000307	4.47e-65	1.562e-61
rs3917413	1q24.2	169700285	A/G	IBD	0.275076	0	0.091667	-0.0515	-0.0504	0.000659	0.004426	0.0003267
rs1775466	1q31.3	197754967	A/G	IBD	0.145921	0	0.103119	-0.0542	-0.0534	0.0002126	0.007262	0.0006378
rs12134279	1q31.3	197781198	C/T	CD,IBD	0.21404	0	0.104487	-0.1246	-0.0955	0.0005188	1.504e-10	2.134e-10
rs4915567	1q31.3	197784249	A/G	CD,IBD	0.125081	0	0.0986437	-0.1039	-0.0743	0.000234	2.358e-09	3.526e-08
rs12740041	1q31.3	197814607	T/C	CD,IBD	0.0272573	0	0.123525	-0.0974	-0.0802	3.677e-05	4.775e-07	9.946e-08
rs10910474	1q42.3	234732707	A/C	IBD	0.0878529	1	0.162266	0.0403	0.0574	0.0001284	0.0464	0.0002647
rs550890	2q37.3	239332555	A/G	CD	0.243073	1	-0.0909791	-0.0517	-0.0304	0.0001387	0.001762	0.01786
rs13175903	5p13.1	40907940	A/G	CD,IBD	0.176906	0	0.124178	-0.0966	-0.0581	0.0003862	5.854e-08	2.805e-05
rs4957144	5p13.1	40914326	A/C	CD,IBD	0.023665	0	-0.122629	0.0959	0.0646	3.139e-05	2.898e-09	2.557e-07
rs11742894	5p13.1	40946575	A/G	CD,IBD	0.2993	1	-0.153045	-0.1212	-0.0866	0.0009226	2.899e-06	1.69e-05
rs73750214	5p13.1	40959959	T/C	CD,IBD	0.0636891	1	-0.126098	-0.095	-0.068	9.787e-05	1.582e-05	6.404e-05
rs1078375	5p13.1	40977760	C/T	IBD	0.285386	1	-0.0985417	-0.0319	-0.0382	1.546e-05	0.05045	0.00246
rs13163521	5q11.2	51430916	G/A	IBD	0.27783	0	-0.427128	0.1586	0.1612	8.005e-05	0.01882	0.002323
rs2619516	6p22.3	15660951	A/G	CD	0.201645	1	-0.317454	-0.0992	-0.0438	0.0004559	0.000531	0.04975
rs10260232	7q21.11	78120735	T/C	CD	0.347849	1	0.075547	0.0532	0.0129	0.0009239	0.0008306	0.2935
rs2663014	10q26.3	132578847	C/T	IBD	0.283581	1	-0.0798767	-0.0308	-0.0422	0.0005059	0.06127	0.000941
rs302385	12p11.22	29872623	C/T	CD	0.231072	1	-0.100727	-0.0736	-0.0388	0.0005878	0.0001472	0.01062
rs2569975	12q23.3	106377644	T/G	IBD	0.227092	1	0.13258	0.0404	0.0523	0.0003591	0.04642	0.0009133
rs118178086	12q23.3	107576683	G/A	CD	0.253757	1	-0.16877	-0.1177	-0.0755	0.0006047	0.0006349	0.004981
rs1968576	14q32.2	96811331	G/A	IBD	0.205165	1	-0.390406	-0.1725	-0.1868	0.0001851	0.02179	0.001237
rs10851733	15q22.31	64198577	C/T	CD	0.175027	1	-0.08302	-0.0586	-0.0361	0.0003797	0.0003348	0.004325
rs17196732	15q25.3	89069299	G/T	IBD	0.340768	1	0.0770043	0.0289	0.0405	0.0006529	0.0702	0.001073
rs111283997	15q26.1	91091150	G/T	CD,IBD	0.246063	0	-0.198596	0.1216	0.1044	0.0005592	0.0006637	0.0001613
rs10852913	17p13.1	9117573	G/T	CD,IBD	0.23722	1	0.0845763	0.0628	0.0486	0.0006149	0.0003018	0.000338
rs72823047	17q21.2	40563017	G/A	CD,IBD	0.135717	0	-0.112946	0.1014	0.0824	0.0002616	8.114e-06	2.944e-06
rs62056790	17q21.31	43975417	G/A	IBD,CD	0.127234	1	0.127429	0.068	0.055	3.297e-05	0.0008504	0.0004967
rs111527969	17q21.32	45432920	C/T	CD	0.332204	0	0.370143	-0.1368	-0.085	0.001124	0.0004115	0.004549
rs116843836	20p13	1033414	C/T	CD,IBD	0.0196458	1	-0.379864	-0.2078	-0.1464	2.459e-05	5.397e-05	0.0002959
rs2425456	20q12	39578630	T/C	CD,IBD	0.183179	1	0.108565	0.081	0.051	0.0004064	7.573e-05	0.001104
rs3092230	20q12	39583017	G/A	IBD,CD	0.136587	1	-0.0931265	-0.058	-0.0466	0.0001767	0.001041	0.0005656

## Sheet: 7
Supplementary Table 7. Significant eQTL functionality of lead variants of loci shared between MSA and IBD/CD. Brain and blood eQTL data are from Qi et al. and Võsa et al. correspondingly, data for other tissues are from GTEx portal. Only results passing multiple testing correction from GTEx (passing FDR<0.05), as well as separate brain and blood samples (passing Bonferroni correction p<0.05/N, wh…
SNP	Gene	Tissue	p-value	Effect size
rs12740041	DENND1B	Brain	0.000488	0.18
		Blood	6.9e-25	0.12
		Nerve – Tibial	6e-05	0.15
rs4957144	TTC33	Brain	0.00348	-0.14
		Blood	1.09e-16	0.09
		Artery – Tibial	7.5e-07	0.13
	RPL37	Brain	6.32e-08	-0.24
rs116843836	PSMF1	Cells - Transformed fibroblasts	3e-07	0.66
		Muscle – Skeletal	3.4e-07	0.48
		Nerve – Tibial	1.3e-06	0.44

## Sheet: 8
Supplementary Table 8. SKAT test p-values in MSA, CD and IBD cohorts for candidate genes identified in conjFDR (Table 1) and eQTL (Supplementary Table 7) analyses. P-values for all three cohorts (MSA, CD, and IBD) are estimated using coding variants with no minor allele frequency threshold. Nominally significant p-values (p-value < 0.05) are typed in italic, p-values surviving Bonferroni correcti…
Lead SNP	Candidate Genes	p-value in SKAT test
		MSA	CD	IBD
rs12740041	C1orf53	0.995	0.65	0.702
	LHX9	0.46	0.786	0.924
	DENND1B	0.821	NA	0.942
rs4957144	C7	0.0011	2.74e-05	5.99e-05
	CARD6	0.538	0.412	0.0333
	RPL37	0.00879	NA	NA
	MROH2B	NA	NA	NA
	TTC33	0.767	0.00946	0.436
rs116843836	RSPO4	0.897	0.817	0.446
	PSMF1	0.836	0.279	0.705
